# Supplementary material for: EGFR and PI3K Signalling Pathways as Promising Targets on Circulating Tumour Cells from Patients with Metastatic Gastric Adenocarcinoma
Source: Int J Mol Sci. 2024 May 20;25(10):5565. doi: 10.3390/ijms25105565 (PMC11122469; doi:10.3390/ijms25105565)
Supplement: Supplementary file 1 [file ijms-25-05565-s001.zip]

Archive with 1 entries (1 files):
- ijms-2992576-supplementary.pdf
